# Supplementary material for: A pH-Responsive Dendritic-DNA-Based Nanohydrogel for Dual Drug Delivery
Source: Biomolecules. 2025 Apr 6;15(4):537. doi: 10.3390/biom15040537 (PMC12024947; doi:10.3390/biom15040537)
Supplement: Supplementary file 1 [file biomolecules-15-00537-s001.zip]

Archive with 1 entries (1 files):
- biomolecules-3484983-supplementary.pdf
